# Supplementary material for: Negative causal exploration of systemic sclerosis: a Mendelian randomization analysis
Source: Sci Rep. 2024 Mar 3;14:5200. doi: 10.1038/s41598-024-55808-w (PMC10908807; doi:10.1038/s41598-024-55808-w)
Supplement: Supplementary file 1 — Supplementary Tables. [file 41598_2024_55808_MOESM1_ESM.xlsx]

## Sheet: Table S1. Appearance on SSc
Supplymental Table 1 The Detailed information of SNPs in the Mendelian Randomization analysis of Appearance on SSc.
Number	SNP	effect_allele.exposure	other_allele.exposure	effect_allele.outcome	other_allele.outcome	beta.exposure	beta.outcome	eaf.exposure	eaf.outcome	remove	palindromic	ambiguous	id.outcome	pos.outcome	pval.outcome	se.outcome	outcome	mr_keep.outcome	pval_origin.outcome	data_source.outcome	pos.exposure	pval.exposure	se.exposure	exposure	mr_keep.exposure	pval_origin.exposure	id.exposure	data_source.exposure	action	mr_keep	samplesize.outcome
1	rs10849448	G	A	G	A	0.0703625	0.0511255	0.755954	NA	FALSE	FALSE	FALSE	scJRdU	6384185	0.444334	0.0668399	outcome	TRUE	reported	textfile	6384185	1.83485e-09	0.0117041	exposure	TRUE	reported	t6PTGZ	textfile	2	TRUE	NA
2	rs1497732	T	C	T	C	0.0650802	0.037781	0.735078	NA	FALSE	FALSE	FALSE	scJRdU	86157858	0.563405	0.0653886	outcome	TRUE	reported	textfile	86157858	1.01555e-08	0.0113616	exposure	TRUE	reported	t6PTGZ	textfile	2	TRUE	NA
3	rs200540616	T	C	T	C	0.093579	0.044979	0.216684	NA	FALSE	FALSE	FALSE	scJRdU	19309206	0.518256	0.069623	outcome	TRUE	reported	textfile	19309206	2.11592e-15	0.0117942	exposure	TRUE	reported	t6PTGZ	textfile	2	TRUE	NA
4	rs201768	C	T	C	T	0.0617539	0.0208079	0.72393	NA	FALSE	FALSE	FALSE	scJRdU	50476107	0.744811	0.063928	outcome	TRUE	reported	textfile	50476107	2.75144e-08	0.0111137	exposure	TRUE	reported	t6PTGZ	textfile	2	TRUE	NA
5	rs2348650	G	C	G	C	0.066064	-0.0462282	0.658296	NA	FALSE	TRUE	TRUE	scJRdU	111894264	0.441201	0.0600236	outcome	TRUE	reported	textfile	111894264	2.69172e-10	0.0104605	exposure	TRUE	reported	t6PTGZ	textfile	2	FALSE	NA
6	rs3738182	A	G	A	G	-0.0947984	0.0140577	0.240263	NA	FALSE	FALSE	FALSE	scJRdU	220884320	0.832704	0.0665505	outcome	TRUE	reported	textfile	220884320	5.92516e-16	0.0117167	exposure	TRUE	reported	t6PTGZ	textfile	2	TRUE	NA
7	rs707958	A	C	A	C	-0.0596489	-0.0138005	0.53111	NA	FALSE	FALSE	FALSE	scJRdU	33080822	0.809266	0.0571752	outcome	TRUE	reported	textfile	33080822	1.4691e-09	0.00986303	exposure	TRUE	reported	t6PTGZ	textfile	2	TRUE	NA
8	rs7697491	T	A	T	A	-0.151167	-0.0195063	0.531517	NA	FALSE	TRUE	TRUE	scJRdU	110804662	0.732335	0.0570326	outcome	TRUE	reported	textfile	110804662	2.75106e-53	0.0098375	exposure	TRUE	reported	t6PTGZ	textfile	2	FALSE	NA
9	rs78817037	G	A	G	A	-0.119664	-0.0102096	0.0579675	NA	FALSE	FALSE	FALSE	scJRdU	51843748	0.934046	0.123371	outcome	TRUE	reported	textfile	51843748	4.19778e-08	0.0218273	exposure	TRUE	reported	t6PTGZ	textfile	2	TRUE	NA
10	rs976568	T	G	T	G	-0.0556827	-0.00314981	0.599614	NA	FALSE	FALSE	FALSE	scJRdU	110629565	0.956867	0.0582376	outcome	TRUE	reported	textfile	110629565	3.0773e-08	0.0100565	exposure	TRUE	reported	t6PTGZ	textfile	2	TRUE	NA

## Sheet: Table S2. AT on SSc
Supplymental Table 2 The Detailed information of SNPs in the Mendelian Randomization analysis of AT on SSc.
Number	SNP	effect_allele.exposure	other_allele.exposure	effect_allele.outcome	other_allele.outcome	beta.exposure	beta.outcome	eaf.exposure	eaf.outcome	remove	palindromic	ambiguous	id.outcome	pos.outcome	se.outcome	outcome	mr_keep.outcome	pval.outcome	pval_origin.outcome	data_source.outcome	pos.exposure	pval.exposure	se.exposure	exposure	mr_keep.exposure	pval_origin.exposure	id.exposure	data_source.exposure	action	SNP_index	mr_keep	samplesize.outcome
1	rs6679677	A	C	A	C	0.561915	0.110442	NA	NA	FALSE	FALSE	FALSE	qtVZVe	113761186	0.0801221	outcome	TRUE	0.168073	inferred	textfile	113761186	5.43751e-13	0.0778934	exposure	TRUE	reported	TLUI2P	textfile	2	1	TRUE	NA
2	rs9271365	G	T	G	T	0.457431	-0.0300475	NA	NA	FALSE	FALSE	FALSE	qtVZVe	32619017	0.0592145	outcome	TRUE	0.61185	inferred	textfile	32619017	7.74462e-14	0.0611982	exposure	TRUE	reported	TLUI2P	textfile	2	1	TRUE	NA

## Sheet: Table S3. GD on SSC
Supplymental Table 3 The Detailed information of SNPs in the Mendelian Randomization analysis of GD on SSc.
Number	SNP	effect_allele.exposure	other_allele.exposure	effect_allele.outcome	other_allele.outcome	beta.exposure	beta.outcome	eaf.exposure	eaf.outcome	remove	palindromic	ambiguous	id.outcome	pos.outcome	pval.outcome	se.outcome	outcome	mr_keep.outcome	pval_origin.outcome	data_source.outcome	pos.exposure	pval.exposure	se.exposure	exposure	mr_keep.exposure	pval_origin.exposure	id.exposure	data_source.exposure	action	mr_keep	samplesize.outcome
1	rs11038350	G	C	G	C	0.199731	0.0451653	0.30721	NA	FALSE	TRUE	TRUE	OuSvwG	45200412	0.46519	0.0618424	outcome	TRUE	reported	textfile	45200412	1.15691e-12	0.0280899	exposure	TRUE	reported	J9OlD4	textfile	2	FALSE	NA
2	rs11571297	C	T	C	T	-0.252551	0.0374365	0.371994	NA	FALSE	FALSE	FALSE	OuSvwG	203880280	0.525075	0.0589047	outcome	TRUE	reported	textfile	203880280	1.41384e-19	0.0279024	exposure	TRUE	reported	J9OlD4	textfile	2	TRUE	NA
3	rs12199670	C	G	C	G	0.318102	0.136238	0.0780956	NA	FALSE	TRUE	TRUE	OuSvwG	33906223	0.202457	0.106888	outcome	TRUE	reported	textfile	33906223	1.4568e-12	0.0449389	exposure	TRUE	reported	J9OlD4	textfile	2	FALSE	NA
4	rs12482947	C	T	C	T	0.173963	-0.0424799	0.578939	NA	FALSE	FALSE	FALSE	OuSvwG	42431928	0.462767	0.0578509	outcome	TRUE	reported	textfile	42431928	1.71092e-10	0.0272444	exposure	TRUE	reported	J9OlD4	textfile	2	TRUE	NA
5	rs145008938	T	A	T	A	-0.541837	-0.230053	0.0312576	NA	FALSE	TRUE	TRUE	OuSvwG	5285792	0.165781	0.165997	outcome	TRUE	reported	textfile	5285792	2.47298e-09	0.0908629	exposure	TRUE	reported	J9OlD4	textfile	2	FALSE	NA
6	rs1569723	A	C	A	C	0.182338	0.0515478	0.728193	NA	FALSE	FALSE	FALSE	OuSvwG	46113425	0.421771	0.0641659	outcome	TRUE	reported	textfile	46113425	3.11236e-09	0.0307714	exposure	TRUE	reported	J9OlD4	textfile	2	TRUE	NA
7	rs1794277	A	G	A	G	0.727703	0.0768785	0.100881	NA	FALSE	FALSE	FALSE	OuSvwG	32700886	0.425707	0.0965132	outcome	TRUE	reported	textfile	32700886	2.85693e-93	0.0355216	exposure	TRUE	reported	J9OlD4	textfile	2	TRUE	NA
8	rs1985790	A	G	A	G	-0.197121	0.0482915	0.458182	NA	FALSE	FALSE	FALSE	OuSvwG	22712936	0.408373	0.0584105	outcome	TRUE	reported	textfile	22712936	7.7983e-13	0.027513	exposure	TRUE	reported	J9OlD4	textfile	2	TRUE	NA
9	rs2160215	C	T	C	T	0.320977	0.0216904	0.295676	NA	FALSE	FALSE	FALSE	OuSvwG	80995128	0.729405	0.0627041	outcome	TRUE	reported	textfile	80995128	7.57879e-31	0.0277957	exposure	TRUE	reported	J9OlD4	textfile	2	TRUE	NA
10	rs2281389	G	A	G	A	-0.228537	0.202673	0.162125	NA	FALSE	FALSE	FALSE	OuSvwG	33092019	0.00498483	0.0721766	outcome	TRUE	reported	textfile	33092019	1.57438e-09	0.0378588	exposure	TRUE	reported	J9OlD4	textfile	2	TRUE	NA
11	rs2476601	G	A	G	A	-0.269547	-0.101613	0.851913	NA	FALSE	FALSE	FALSE	OuSvwG	113834946	0.202281	0.0796914	outcome	TRUE	reported	textfile	113834946	1.25055e-14	0.0349572	exposure	TRUE	reported	J9OlD4	textfile	2	TRUE	NA
12	rs56738967	C	G	C	G	0.20663	0.106167	0.310815	NA	FALSE	TRUE	TRUE	OuSvwG	79706644	0.0876052	0.0621529	outcome	TRUE	reported	textfile	79706644	2.28139e-13	0.0281851	exposure	TRUE	reported	J9OlD4	textfile	2	FALSE	NA
13	rs60946162	T	C	T	C	-0.161299	0.00457564	0.406997	NA	FALSE	FALSE	FALSE	OuSvwG	188415548	0.937216	0.058089	outcome	TRUE	reported	textfile	188415548	3.7653e-09	0.0273657	exposure	TRUE	reported	J9OlD4	textfile	2	TRUE	NA
14	rs72891915	A	G	A	G	0.483922	0.194519	0.0399135	NA	FALSE	FALSE	FALSE	OuSvwG	33508423	0.185989	0.14708	outcome	TRUE	reported	textfile	33508423	1.40832e-16	0.0585576	exposure	TRUE	reported	J9OlD4	textfile	2	TRUE	NA

## Sheet: Table S4. Hypothyroidism on SSc
Supplymental Table 4 The Detailed information of SNPs in the Mendelian Randomization analysis of Hypothyroidism on SSc.
Number	SNP	effect_allele.exposure	other_allele.exposure	effect_allele.outcome	other_allele.outcome	beta.exposure	beta.outcome	eaf.exposure	eaf.outcome	remove	palindromic	ambiguous	id.outcome	pos.outcome	se.outcome	outcome	mr_keep.outcome	pval.outcome	pval_origin.outcome	data_source.outcome	pos.exposure	pval.exposure	se.exposure	exposure	mr_keep.exposure	pval_origin.exposure	id.exposure	data_source.exposure	action	SNP_index	mr_keep	samplesize.outcome
1	rs10116520	G	A	G	A	0.0922204	0.0850641	NA	NA	FALSE	FALSE	FALSE	PIKwgR	124267351	0.0582171	outcome	TRUE	0.143973	inferred	textfile	124267351	4.99344e-31	0.00796132	exposure	TRUE	reported	slyavQ	textfile	2	1	TRUE	NA
2	rs10118880	A	G	A	G	-0.0599654	-0.0136159	NA	NA	FALSE	FALSE	FALSE	PIKwgR	21559962	0.0640728	outcome	TRUE	0.831712	inferred	textfile	21559962	5.89386e-12	0.00871311	exposure	TRUE	reported	slyavQ	textfile	2	1	TRUE	NA
3	rs10166287	G	T	G	T	-0.0919743	0.0536854	NA	NA	FALSE	FALSE	FALSE	PIKwgR	203952558	0.0939652	outcome	TRUE	0.567774	inferred	textfile	203952558	2.38616e-12	0.0131208	exposure	TRUE	reported	slyavQ	textfile	2	1	TRUE	NA
4	rs10259879	G	A	G	A	0.06374	0.00698063	NA	NA	FALSE	FALSE	FALSE	PIKwgR	2894752	0.068207	outcome	TRUE	0.918483	inferred	textfile	2894752	6.64661e-12	0.00928469	exposure	TRUE	reported	slyavQ	textfile	2	1	TRUE	NA
5	rs10416358	G	A	G	A	0.0792971	-0.0661781	NA	NA	FALSE	FALSE	FALSE	PIKwgR	7237673	0.0632005	outcome	TRUE	0.295047	inferred	textfile	7237673	2.3094e-20	0.00857547	exposure	TRUE	reported	slyavQ	textfile	2	1	TRUE	NA
6	rs10494077	A	G	A	G	0.109462	-0.0686249	NA	NA	FALSE	FALSE	FALSE	PIKwgR	107795723	0.0697614	outcome	TRUE	0.325259	inferred	textfile	107795723	2.91944e-31	0.00941244	exposure	TRUE	reported	slyavQ	textfile	2	1	TRUE	NA
7	rs10514934	C	T	C	T	-0.0823176	-0.0301166	NA	NA	FALSE	FALSE	FALSE	PIKwgR	47734758	0.0797442	outcome	TRUE	0.705679	inferred	textfile	47734758	1.20337e-13	0.0110994	exposure	TRUE	reported	slyavQ	textfile	2	1	TRUE	NA
8	rs10748781	A	C	A	C	-0.0784328	-0.0139928	NA	NA	FALSE	FALSE	FALSE	PIKwgR	99523573	0.0601463	outcome	TRUE	0.816036	inferred	textfile	99523573	1.20476e-21	0.0082063	exposure	TRUE	reported	slyavQ	textfile	2	1	TRUE	NA
9	rs10814915	C	T	C	T	-0.0708255	-0.0120307	NA	NA	FALSE	FALSE	FALSE	PIKwgR	4290544	0.0572358	outcome	TRUE	0.833515	inferred	textfile	4290544	1.48115e-19	0.00782937	exposure	TRUE	reported	slyavQ	textfile	2	1	TRUE	NA
10	rs10817674	A	C	A	C	0.0491956	-0.0279394	NA	NA	FALSE	FALSE	FALSE	PIKwgR	114760300	0.0582337	outcome	TRUE	0.631383	inferred	textfile	114760300	6.71321e-10	0.00796987	exposure	TRUE	reported	slyavQ	textfile	2	1	TRUE	NA
11	rs10818050	G	A	G	A	0.24571	0.0522024	NA	NA	FALSE	FALSE	FALSE	PIKwgR	97776641	0.0598929	outcome	TRUE	0.383429	inferred	textfile	97776641	9.33254e-190	0.00836262	exposure	TRUE	reported	slyavQ	textfile	2	1	TRUE	NA
12	rs10858026	G	T	G	T	0.06992	-0.0154504	NA	NA	FALSE	FALSE	FALSE	PIKwgR	114016756	0.0733083	outcome	TRUE	0.833075	inferred	textfile	114016756	3.7792e-12	0.0100674	exposure	TRUE	reported	slyavQ	textfile	2	1	TRUE	NA
13	rs11079035	A	G	A	G	0.0756235	0.0186522	NA	NA	FALSE	FALSE	FALSE	PIKwgR	42136994	0.0709969	outcome	TRUE	0.792768	inferred	textfile	42136994	4.19662e-15	0.00963489	exposure	TRUE	reported	slyavQ	textfile	2	1	TRUE	NA
14	rs11086103	A	G	A	G	0.0504636	-0.00830006	NA	NA	FALSE	FALSE	FALSE	PIKwgR	18291307	0.0580414	outcome	TRUE	0.886288	inferred	textfile	18291307	2.46752e-10	0.00797339	exposure	TRUE	reported	slyavQ	textfile	2	1	TRUE	NA
15	rs111352680	A	G	A	G	-0.0550579	0.00595407	NA	NA	FALSE	FALSE	FALSE	PIKwgR	108824113	0.0614536	outcome	TRUE	0.922816	inferred	textfile	108824113	7.12525e-11	0.00844707	exposure	TRUE	reported	slyavQ	textfile	2	1	TRUE	NA
16	rs1131896	A	G	A	G	-0.100287	-0.0803247	NA	NA	FALSE	FALSE	FALSE	PIKwgR	31411338	0.0693777	outcome	TRUE	0.24695	inferred	textfile	31411338	1.36899e-25	0.00959097	exposure	TRUE	reported	slyavQ	textfile	2	1	TRUE	NA
17	rs11571297	C	T	C	T	-0.124562	0.0374365	NA	NA	FALSE	FALSE	FALSE	PIKwgR	203880280	0.0589047	outcome	TRUE	0.525074	inferred	textfile	203880280	6.10239e-53	0.00813351	exposure	TRUE	reported	slyavQ	textfile	2	1	TRUE	NA
18	rs116776245	A	G	A	G	0.0872938	0.012254	NA	NA	FALSE	FALSE	FALSE	PIKwgR	114125887	0.10305	outcome	TRUE	0.905344	inferred	textfile	114125887	3.49583e-10	0.0139113	exposure	TRUE	reported	slyavQ	textfile	2	1	TRUE	NA
19	rs116909374	T	C	T	C	-0.212521	0.106349	NA	NA	FALSE	FALSE	FALSE	PIKwgR	36269155	0.166237	outcome	TRUE	0.52234	inferred	textfile	36269155	7.53182e-19	0.0239684	exposure	TRUE	reported	slyavQ	textfile	2	1	TRUE	NA
20	rs11694732	C	G	C	G	0.110147	0.0238378	NA	NA	FALSE	TRUE	TRUE	PIKwgR	1404578	0.057728	outcome	TRUE	0.679656	inferred	textfile	1404578	2.42829e-44	0.0078854	exposure	TRUE	reported	slyavQ	textfile	2	1	FALSE	NA
21	rs11830037	A	C	A	C	0.0996828	0.060882	NA	NA	FALSE	FALSE	FALSE	PIKwgR	47763588	0.101177	outcome	TRUE	0.547349	inferred	textfile	47763588	2.35396e-13	0.0136049	exposure	TRUE	reported	slyavQ	textfile	2	1	TRUE	NA
22	rs11897732	A	G	A	G	0.0463268	-0.0474782	NA	NA	FALSE	FALSE	FALSE	PIKwgR	43314247	0.0582209	outcome	TRUE	0.414795	inferred	textfile	43314247	6.29492e-09	0.00797538	exposure	TRUE	reported	slyavQ	textfile	2	1	TRUE	NA
23	rs11935941	C	A	C	A	-0.141463	0.0371549	NA	NA	FALSE	FALSE	FALSE	PIKwgR	148731326	0.0882884	outcome	TRUE	0.673875	inferred	textfile	148731326	3.59253e-30	0.0123947	exposure	TRUE	reported	slyavQ	textfile	2	1	TRUE	NA
24	rs11969311	C	A	C	A	-0.0569107	0.00324966	NA	NA	FALSE	FALSE	FALSE	PIKwgR	142875381	0.0655116	outcome	TRUE	0.960438	inferred	textfile	142875381	2.96784e-10	0.00903279	exposure	TRUE	reported	slyavQ	textfile	2	1	TRUE	NA
25	rs1203940	C	T	C	T	0.102604	0.0380269	NA	NA	FALSE	FALSE	FALSE	PIKwgR	22615005	0.0707135	outcome	TRUE	0.590743	inferred	textfile	22615005	1.13423e-25	0.00979587	exposure	TRUE	reported	slyavQ	textfile	2	1	TRUE	NA
26	rs12175489	A	G	A	G	-0.151299	-0.00701582	NA	NA	FALSE	FALSE	FALSE	PIKwgR	31409810	0.0785948	outcome	TRUE	0.928871	inferred	textfile	31409810	7.25772e-43	0.0110242	exposure	TRUE	reported	slyavQ	textfile	2	1	TRUE	NA
27	rs12206423	T	C	T	C	0.0614412	-0.00520264	NA	NA	FALSE	FALSE	FALSE	PIKwgR	109032013	0.0798265	outcome	TRUE	0.948035	inferred	textfile	109032013	1.61328e-08	0.0108764	exposure	TRUE	reported	slyavQ	textfile	2	1	TRUE	NA
28	rs1239704	A	G	A	G	-0.0513046	-0.00948669	NA	NA	FALSE	FALSE	FALSE	PIKwgR	50578475	0.06161	outcome	TRUE	0.877626	inferred	textfile	50578475	1.30861e-09	0.00845726	exposure	TRUE	reported	slyavQ	textfile	2	1	TRUE	NA
29	rs12540388	T	A	T	A	-0.0657312	-0.00597282	NA	NA	FALSE	TRUE	TRUE	PIKwgR	26866112	0.0736443	outcome	TRUE	0.93536	inferred	textfile	26866112	1.04981e-10	0.0101757	exposure	TRUE	reported	slyavQ	textfile	2	1	FALSE	NA
30	rs12697352	A	G	A	G	-0.0499358	-0.0616043	NA	NA	FALSE	FALSE	FALSE	PIKwgR	35837132	0.058431	outcome	TRUE	0.291742	inferred	textfile	35837132	5.24469e-10	0.00803913	exposure	TRUE	reported	slyavQ	textfile	2	1	TRUE	NA
31	rs12897126	A	T	A	T	-0.102215	-0.0799437	NA	NA	FALSE	TRUE	TRUE	PIKwgR	81006112	0.0906911	outcome	TRUE	0.37805	inferred	textfile	81006112	5.36537e-17	0.0121998	exposure	TRUE	reported	slyavQ	textfile	2	1	FALSE	NA
32	rs12923006	A	G	A	G	0.072125	0.0813094	NA	NA	FALSE	FALSE	FALSE	PIKwgR	3978865	0.0740128	outcome	TRUE	0.271949	inferred	textfile	3978865	9.23209e-13	0.0100994	exposure	TRUE	reported	slyavQ	textfile	2	1	TRUE	NA
33	rs12967678	A	G	A	G	0.0744285	-0.0556021	NA	NA	FALSE	FALSE	FALSE	PIKwgR	12805389	0.0887368	outcome	TRUE	0.530924	inferred	textfile	12805389	5.87584e-10	0.0120168	exposure	TRUE	reported	slyavQ	textfile	2	1	TRUE	NA
34	rs13137589	G	A	G	A	-0.0631943	-0.0422182	NA	NA	FALSE	FALSE	FALSE	PIKwgR	186086720	0.059364	outcome	TRUE	0.476976	inferred	textfile	186086720	1.1722e-14	0.00818682	exposure	TRUE	reported	slyavQ	textfile	2	1	TRUE	NA
35	rs1319091	A	C	A	C	-0.0559107	-0.132639	NA	NA	FALSE	FALSE	FALSE	PIKwgR	103490985	0.0707912	outcome	TRUE	0.0609766	inferred	textfile	103490985	7.93451e-09	0.00969016	exposure	TRUE	reported	slyavQ	textfile	2	1	TRUE	NA
36	rs13447704	C	T	C	T	-0.141098	-0.153228	NA	NA	FALSE	FALSE	FALSE	PIKwgR	94445190	0.175024	outcome	TRUE	0.381319	inferred	textfile	94445190	1.28289e-08	0.0248049	exposure	TRUE	reported	slyavQ	textfile	2	1	TRUE	NA
37	rs141686764	G	A	G	A	-0.164372	-0.108475	NA	NA	FALSE	FALSE	FALSE	PIKwgR	163958967	0.208773	outcome	TRUE	0.603354	inferred	textfile	163958967	3.32966e-08	0.0297604	exposure	TRUE	reported	slyavQ	textfile	2	1	TRUE	NA
38	rs1441172	T	C	T	C	-0.0525649	-0.00317201	NA	NA	FALSE	FALSE	FALSE	PIKwgR	213172979	0.0620783	outcome	TRUE	0.959248	inferred	textfile	213172979	7.06318e-10	0.00852681	exposure	TRUE	reported	slyavQ	textfile	2	1	TRUE	NA
39	rs144651842	A	G	A	G	0.114059	0.16913	NA	NA	FALSE	FALSE	FALSE	PIKwgR	27344903	0.107004	outcome	TRUE	0.113971	inferred	textfile	27344903	3.87436e-15	0.0145133	exposure	TRUE	reported	slyavQ	textfile	2	1	TRUE	NA
40	rs151234	C	G	C	G	0.0851282	0.156394	NA	NA	FALSE	TRUE	TRUE	PIKwgR	28494339	0.0865174	outcome	TRUE	0.0706595	inferred	textfile	28494339	4.81948e-13	0.0117738	exposure	TRUE	reported	slyavQ	textfile	2	1	FALSE	NA
41	rs1534424	C	A	C	A	-0.0563343	-0.0117391	NA	NA	FALSE	FALSE	FALSE	PIKwgR	12500771	0.0583214	outcome	TRUE	0.840477	inferred	textfile	12500771	1.99205e-12	0.00800768	exposure	TRUE	reported	slyavQ	textfile	2	1	TRUE	NA
42	rs17189980	C	T	C	T	0.159744	0.220379	NA	NA	FALSE	FALSE	FALSE	PIKwgR	31018263	0.201041	outcome	TRUE	0.272996	inferred	textfile	31018263	8.73313e-10	0.0260552	exposure	TRUE	reported	slyavQ	textfile	2	1	TRUE	NA
43	rs17364832	G	T	G	T	0.0788068	-0.0282079	NA	NA	FALSE	FALSE	FALSE	PIKwgR	24212777	0.0626742	outcome	TRUE	0.652659	inferred	textfile	24212777	2.84774e-20	0.00854317	exposure	TRUE	reported	slyavQ	textfile	2	1	TRUE	NA
44	rs17447487	T	C	T	C	-0.103313	-0.0550464	NA	NA	FALSE	FALSE	FALSE	PIKwgR	40921109	0.132576	outcome	TRUE	0.677991	inferred	textfile	40921109	1.43562e-08	0.0182239	exposure	TRUE	reported	slyavQ	textfile	2	1	TRUE	NA
45	rs1788232	G	A	G	A	-0.0460428	-0.0280369	NA	NA	FALSE	FALSE	FALSE	PIKwgR	69860373	0.0572443	outcome	TRUE	0.624292	inferred	textfile	69860373	4.36828e-09	0.00784427	exposure	TRUE	reported	slyavQ	textfile	2	1	TRUE	NA
46	rs1808192	G	A	G	A	-0.0459939	0.0239895	NA	NA	FALSE	FALSE	FALSE	PIKwgR	47717340	0.0582015	outcome	TRUE	0.680207	inferred	textfile	47717340	8.00774e-09	0.00797357	exposure	TRUE	reported	slyavQ	textfile	2	1	TRUE	NA
47	rs1885013	A	G	A	G	0.0504811	0.104558	NA	NA	FALSE	FALSE	FALSE	PIKwgR	68287978	0.0618062	outcome	TRUE	0.0907018	inferred	textfile	68287978	3.21566e-09	0.00852693	exposure	TRUE	reported	slyavQ	textfile	2	1	TRUE	NA
48	rs1990760	T	C	T	C	0.0638177	-0.0476417	NA	NA	FALSE	FALSE	FALSE	PIKwgR	162267541	0.0577513	outcome	TRUE	0.409402	inferred	textfile	162267541	1.07473e-15	0.00795928	exposure	TRUE	reported	slyavQ	textfile	2	1	TRUE	NA
49	rs200293726	T	A	T	A	-0.0840011	0.11555	NA	NA	FALSE	TRUE	TRUE	PIKwgR	79720543	0.0624125	outcome	TRUE	0.0641132	inferred	textfile	79720543	1.89322e-22	0.00861781	exposure	TRUE	reported	slyavQ	textfile	2	1	FALSE	NA
50	rs2046045	G	T	G	T	0.127336	-0.0019034	NA	NA	FALSE	FALSE	FALSE	PIKwgR	77239986	0.0577552	outcome	TRUE	0.973709	inferred	textfile	77239986	1.80842e-58	0.00789864	exposure	TRUE	reported	slyavQ	textfile	2	1	TRUE	NA
51	rs2049218	T	C	T	C	-0.102774	0.00074622	NA	NA	FALSE	FALSE	FALSE	PIKwgR	188405190	0.0586643	outcome	TRUE	0.989851	inferred	textfile	188405190	4.19469e-37	0.00807538	exposure	TRUE	reported	slyavQ	textfile	2	1	TRUE	NA
52	rs210192	G	A	G	A	0.0728538	-0.0587679	NA	NA	FALSE	FALSE	FALSE	PIKwgR	33513427	0.0701045	outcome	TRUE	0.401868	inferred	textfile	33513427	1.53922e-14	0.00948093	exposure	TRUE	reported	slyavQ	textfile	2	1	TRUE	NA
53	rs2124594	C	T	C	T	-0.0593882	-0.0177588	NA	NA	FALSE	FALSE	FALSE	PIKwgR	127183014	0.0612949	outcome	TRUE	0.772025	inferred	textfile	127183014	2.23409e-12	0.00846101	exposure	TRUE	reported	slyavQ	textfile	2	1	TRUE	NA
54	rs2235544	A	C	A	C	-0.0554078	0.0379436	NA	NA	FALSE	FALSE	FALSE	PIKwgR	53909897	0.0573989	outcome	TRUE	0.50858	inferred	textfile	53909897	1.87197e-12	0.0078663	exposure	TRUE	reported	slyavQ	textfile	2	1	TRUE	NA
55	rs2345568	G	A	G	A	-0.0651412	0.00697301	NA	NA	FALSE	FALSE	FALSE	PIKwgR	166968316	0.0590131	outcome	TRUE	0.905941	inferred	textfile	166968316	1.00763e-15	0.00811633	exposure	TRUE	reported	slyavQ	textfile	2	1	TRUE	NA
56	rs244687	G	A	G	A	-0.0741115	-0.102913	NA	NA	FALSE	FALSE	FALSE	PIKwgR	134087925	0.0655133	outcome	TRUE	0.116212	inferred	textfile	134087925	1.07771e-16	0.00893353	exposure	TRUE	reported	slyavQ	textfile	2	1	TRUE	NA
57	rs2476601	G	A	G	A	-0.308807	-0.101613	NA	NA	FALSE	FALSE	FALSE	PIKwgR	113834946	0.0796914	outcome	TRUE	0.202281	inferred	textfile	113834946	8.6896e-188	0.0105656	exposure	TRUE	reported	slyavQ	textfile	2	1	TRUE	NA
58	rs2629649	G	T	G	T	0.0507258	0.0306449	NA	NA	FALSE	FALSE	FALSE	PIKwgR	206995845	0.0614499	outcome	TRUE	0.617993	inferred	textfile	206995845	1.47106e-09	0.00838789	exposure	TRUE	reported	slyavQ	textfile	2	1	TRUE	NA
59	rs2702968	T	A	T	A	0.0482097	-0.0619662	NA	NA	FALSE	TRUE	TRUE	PIKwgR	133056124	0.0578578	outcome	TRUE	0.284166	inferred	textfile	133056124	1.07019e-09	0.00790508	exposure	TRUE	reported	slyavQ	textfile	2	1	FALSE	NA
60	rs28391281	C	T	C	T	-0.0503426	-0.0115673	NA	NA	FALSE	FALSE	FALSE	PIKwgR	37943302	0.0572749	outcome	TRUE	0.839947	inferred	textfile	37943302	1.31054e-10	0.00783427	exposure	TRUE	reported	slyavQ	textfile	2	1	TRUE	NA
61	rs28396553	T	C	T	C	-0.0460976	-0.0210227	NA	NA	FALSE	FALSE	FALSE	PIKwgR	36204186	0.0602512	outcome	TRUE	0.727151	inferred	textfile	36204186	2.05423e-08	0.00822089	exposure	TRUE	reported	slyavQ	textfile	2	1	TRUE	NA
62	rs2972343	G	A	G	A	-0.0882555	0.0524857	NA	NA	FALSE	FALSE	FALSE	PIKwgR	77179060	0.0927396	outcome	TRUE	0.57143	inferred	textfile	77179060	9.63829e-12	0.0129562	exposure	TRUE	reported	slyavQ	textfile	2	1	TRUE	NA
63	rs2976908	G	T	G	T	-0.0605273	0.0250129	NA	NA	FALSE	FALSE	FALSE	PIKwgR	8488264	0.0574108	outcome	TRUE	0.663067	inferred	textfile	8488264	1.71949e-14	0.00789139	exposure	TRUE	reported	slyavQ	textfile	2	1	TRUE	NA
64	rs30233	A	G	A	G	-0.0540285	-0.0606063	NA	NA	FALSE	FALSE	FALSE	PIKwgR	14306452	0.0580199	outcome	TRUE	0.296218	inferred	textfile	14306452	1.06512e-11	0.00794838	exposure	TRUE	reported	slyavQ	textfile	2	1	TRUE	NA
65	rs3103991	G	A	G	A	0.0558276	0.124501	NA	NA	FALSE	FALSE	FALSE	PIKwgR	118873852	0.0656571	outcome	TRUE	0.0579296	inferred	textfile	118873852	7.60536e-10	0.0090733	exposure	TRUE	reported	slyavQ	textfile	2	1	TRUE	NA
66	rs3130186	T	C	T	C	-0.129028	0.125963	NA	NA	FALSE	FALSE	FALSE	PIKwgR	33088430	0.0712325	outcome	TRUE	0.0770047	inferred	textfile	33088430	1.47469e-38	0.00993613	exposure	TRUE	reported	slyavQ	textfile	2	1	TRUE	NA
67	rs3184504	C	T	C	T	-0.156961	-0.0960672	NA	NA	FALSE	FALSE	FALSE	PIKwgR	111446804	0.0580647	outcome	TRUE	0.0980289	inferred	textfile	111446804	1.73181e-87	0.00791641	exposure	TRUE	reported	slyavQ	textfile	2	1	TRUE	NA
68	rs322901	G	C	G	C	-0.0445694	0.017299	NA	NA	FALSE	TRUE	TRUE	PIKwgR	199120346	0.057588	outcome	TRUE	0.763878	inferred	textfile	199120346	1.61752e-08	0.00789034	exposure	TRUE	reported	slyavQ	textfile	2	1	FALSE	NA
69	rs35717611	T	C	T	C	0.0538069	-0.0589269	NA	NA	FALSE	FALSE	FALSE	PIKwgR	64740919	0.058933	outcome	TRUE	0.317361	inferred	textfile	64740919	2.88669e-11	0.00808853	exposure	TRUE	reported	slyavQ	textfile	2	1	TRUE	NA
70	rs3946137	G	A	G	A	0.0460636	-0.0344927	NA	NA	FALSE	FALSE	FALSE	PIKwgR	38592110	0.059778	outcome	TRUE	0.56393	inferred	textfile	38592110	1.8494e-08	0.00818831	exposure	TRUE	reported	slyavQ	textfile	2	1	TRUE	NA
71	rs41177	A	G	A	G	-0.048636	0.0236981	NA	NA	FALSE	FALSE	FALSE	PIKwgR	30042458	0.0580452	outcome	TRUE	0.683076	inferred	textfile	30042458	1.1791e-09	0.00799532	exposure	TRUE	reported	slyavQ	textfile	2	1	TRUE	NA
72	rs4409785	C	T	C	T	0.0884395	-0.0235532	NA	NA	FALSE	FALSE	FALSE	PIKwgR	95578258	0.0765309	outcome	TRUE	0.758264	inferred	textfile	95578258	1.60435e-17	0.010381	exposure	TRUE	reported	slyavQ	textfile	2	1	TRUE	NA
73	rs4704447	G	A	G	A	-0.0460311	-0.0296848	NA	NA	FALSE	FALSE	FALSE	PIKwgR	77879402	0.0578292	outcome	TRUE	0.607729	inferred	textfile	77879402	6.46487e-09	0.00793057	exposure	TRUE	reported	slyavQ	textfile	2	1	TRUE	NA
74	rs4912068	G	C	G	C	-0.0810188	-0.0593615	NA	NA	FALSE	TRUE	TRUE	PIKwgR	19310500	0.10114	outcome	TRUE	0.557255	inferred	textfile	19310500	9.51218e-09	0.0141167	exposure	TRUE	reported	slyavQ	textfile	2	1	FALSE	NA
75	rs56011703	T	C	T	C	0.0840995	-0.0965228	NA	NA	FALSE	FALSE	FALSE	PIKwgR	75761755	0.10543	outcome	TRUE	0.359921	inferred	textfile	75761755	2.95114e-09	0.0141718	exposure	TRUE	reported	slyavQ	textfile	2	1	TRUE	NA
76	rs56159866	T	C	T	C	-0.0591346	0.00468595	NA	NA	FALSE	FALSE	FALSE	PIKwgR	40335927	0.0675199	outcome	TRUE	0.94467	inferred	textfile	40335927	2.57763e-10	0.0093534	exposure	TRUE	reported	slyavQ	textfile	2	1	TRUE	NA
77	rs568999	C	G	C	G	-0.0533804	0.0201224	NA	NA	FALSE	TRUE	TRUE	PIKwgR	103265657	0.0613396	outcome	TRUE	0.742875	inferred	textfile	103265657	2.58535e-10	0.00844386	exposure	TRUE	reported	slyavQ	textfile	2	1	FALSE	NA
78	rs56983610	A	C	A	C	-0.104236	-0.0902251	NA	NA	FALSE	FALSE	FALSE	PIKwgR	19512250	0.0850577	outcome	TRUE	0.288803	inferred	textfile	19512250	1.34029e-18	0.0118418	exposure	TRUE	reported	slyavQ	textfile	2	1	TRUE	NA
79	rs57652885	T	C	T	C	-0.107083	0.053771	NA	NA	FALSE	FALSE	FALSE	PIKwgR	79422544	0.127076	outcome	TRUE	0.672193	inferred	textfile	79422544	2.15993e-09	0.0178911	exposure	TRUE	reported	slyavQ	textfile	2	1	TRUE	NA
80	rs61201527	C	A	C	A	0.0641356	0.0104546	NA	NA	FALSE	FALSE	FALSE	PIKwgR	62235988	0.0863588	outcome	TRUE	0.903643	inferred	textfile	62235988	4.99724e-08	0.011765	exposure	TRUE	reported	slyavQ	textfile	2	1	TRUE	NA
81	rs61759532	T	C	T	C	0.0778455	0.0751074	NA	NA	FALSE	FALSE	FALSE	PIKwgR	7337072	0.0731679	outcome	TRUE	0.304652	inferred	textfile	7337072	4.3722e-15	0.00992449	exposure	TRUE	reported	slyavQ	textfile	2	1	TRUE	NA
82	rs61916675	G	A	G	A	0.0543359	-0.113237	NA	NA	FALSE	FALSE	FALSE	PIKwgR	642348	0.0613132	outcome	TRUE	0.0647672	inferred	textfile	642348	9.4254e-11	0.00839048	exposure	TRUE	reported	slyavQ	textfile	2	1	TRUE	NA
83	rs61938962	T	C	T	C	0.0805646	0.0337133	NA	NA	FALSE	FALSE	FALSE	PIKwgR	56052982	0.0612622	outcome	TRUE	0.582106	inferred	textfile	56052982	4.08978e-22	0.0083324	exposure	TRUE	reported	slyavQ	textfile	2	1	TRUE	NA
84	rs6448432	A	G	A	G	0.0660575	0.10814	NA	NA	FALSE	FALSE	FALSE	PIKwgR	26097188	0.0632447	outcome	TRUE	0.0872905	inferred	textfile	26097188	2.10911e-14	0.00864199	exposure	TRUE	reported	slyavQ	textfile	2	1	TRUE	NA
85	rs6471875	A	C	A	C	0.0489914	0.102743	NA	NA	FALSE	FALSE	FALSE	PIKwgR	60386969	0.0581991	outcome	TRUE	0.0775014	inferred	textfile	60386969	7.93232e-10	0.0079709	exposure	TRUE	reported	slyavQ	textfile	2	1	TRUE	NA
86	rs66760320	T	C	T	C	-0.0637918	0.00464204	NA	NA	FALSE	FALSE	FALSE	PIKwgR	43938518	0.0708143	outcome	TRUE	0.947734	inferred	textfile	43938518	7.64012e-11	0.00980279	exposure	TRUE	reported	slyavQ	textfile	2	1	TRUE	NA
87	rs6724363	T	G	T	G	0.089522	0.0332201	NA	NA	FALSE	FALSE	FALSE	PIKwgR	216761868	0.0586947	outcome	TRUE	0.571407	inferred	textfile	216761868	2.37575e-28	0.00810683	exposure	TRUE	reported	slyavQ	textfile	2	1	TRUE	NA
88	rs6831973	C	T	C	T	0.0558804	0.0705287	NA	NA	FALSE	FALSE	FALSE	PIKwgR	10707742	0.0573781	outcome	TRUE	0.219	inferred	textfile	10707742	1.3627e-12	0.00788404	exposure	TRUE	reported	slyavQ	textfile	2	1	TRUE	NA
89	rs7043516	C	A	C	A	-0.106566	0.0614164	NA	NA	FALSE	FALSE	FALSE	PIKwgR	97855151	0.0761537	outcome	TRUE	0.419966	inferred	textfile	97855151	2.66134e-23	0.0107159	exposure	TRUE	reported	slyavQ	textfile	2	1	TRUE	NA
90	rs706779	C	T	C	T	-0.067476	-0.0363472	NA	NA	FALSE	FALSE	FALSE	PIKwgR	6056861	0.0588504	outcome	TRUE	0.536826	inferred	textfile	6056861	8.35988e-17	0.00810423	exposure	TRUE	reported	slyavQ	textfile	2	1	TRUE	NA
91	rs71430783	T	G	T	G	0.0929704	-0.12404	NA	NA	FALSE	FALSE	FALSE	PIKwgR	93092108	0.074134	outcome	TRUE	0.0942906	inferred	textfile	93092108	2.42549e-20	0.0100599	exposure	TRUE	reported	slyavQ	textfile	2	1	TRUE	NA
92	rs7144089	C	G	C	G	-0.0473475	-0.00941845	NA	NA	FALSE	TRUE	TRUE	PIKwgR	105701324	0.0596592	outcome	TRUE	0.874559	inferred	textfile	105701324	9.04128e-09	0.00823749	exposure	TRUE	reported	slyavQ	textfile	2	1	FALSE	NA
93	rs71641308	T	C	T	C	0.0745947	-0.0473701	NA	NA	FALSE	FALSE	FALSE	PIKwgR	77621033	0.0965135	outcome	TRUE	0.623559	inferred	textfile	77621033	1.46255e-08	0.0131656	exposure	TRUE	reported	slyavQ	textfile	2	1	TRUE	NA
94	rs72616654	G	C	G	C	0.051378	0.0277047	NA	NA	FALSE	TRUE	TRUE	PIKwgR	124453493	0.0573742	outcome	TRUE	0.629183	inferred	textfile	124453493	7.35868e-11	0.00788836	exposure	TRUE	reported	slyavQ	textfile	2	1	FALSE	NA
95	rs72729322	T	C	T	C	0.0574537	-0.0739198	NA	NA	FALSE	FALSE	FALSE	PIKwgR	38632994	0.0698062	outcome	TRUE	0.289632	inferred	textfile	38632994	1.84961e-09	0.0095589	exposure	TRUE	reported	slyavQ	textfile	2	1	TRUE	NA
96	rs72796365	T	C	T	C	0.141199	-0.0611481	NA	NA	FALSE	FALSE	FALSE	PIKwgR	50727755	0.177044	outcome	TRUE	0.729806	inferred	textfile	50727755	3.6713e-09	0.0239386	exposure	TRUE	reported	slyavQ	textfile	2	1	TRUE	NA
97	rs735000	T	C	T	C	0.0765716	-0.0332012	NA	NA	FALSE	FALSE	FALSE	PIKwgR	2581666	0.0875927	outcome	TRUE	0.704658	inferred	textfile	2581666	1.24914e-10	0.0119025	exposure	TRUE	reported	slyavQ	textfile	2	1	TRUE	NA
98	rs7444908	G	A	G	A	-0.06392	-0.0964092	NA	NA	FALSE	FALSE	FALSE	PIKwgR	77533598	0.0595854	outcome	TRUE	0.105663	inferred	textfile	77533598	6.78578e-15	0.00820707	exposure	TRUE	reported	slyavQ	textfile	2	1	TRUE	NA
99	rs753760	G	C	G	C	-0.0823464	-0.0534837	NA	NA	FALSE	TRUE	TRUE	PIKwgR	165632995	0.0648878	outcome	TRUE	0.409798	inferred	textfile	165632995	3.74283e-20	0.00895538	exposure	TRUE	reported	slyavQ	textfile	2	1	FALSE	NA
100	rs76032549	T	C	T	C	0.0639475	0.0197663	NA	NA	FALSE	FALSE	FALSE	PIKwgR	106241146	0.0764513	outcome	TRUE	0.795984	inferred	textfile	106241146	6.06639e-10	0.010333	exposure	TRUE	reported	slyavQ	textfile	2	1	TRUE	NA
101	rs76169968	A	G	A	G	-0.086105	-0.10668	NA	NA	FALSE	FALSE	FALSE	PIKwgR	117212250	0.0959978	outcome	TRUE	0.26645	inferred	textfile	117212250	1.13771e-10	0.013355	exposure	TRUE	reported	slyavQ	textfile	2	1	TRUE	NA
102	rs7701443	G	A	G	A	-0.046864	-0.00111316	NA	NA	FALSE	FALSE	FALSE	PIKwgR	143413085	0.0590659	outcome	TRUE	0.984964	inferred	textfile	143413085	8.30195e-09	0.00813299	exposure	TRUE	reported	slyavQ	textfile	2	1	TRUE	NA
103	rs774121	C	T	C	T	-0.0711606	-0.0651797	NA	NA	FALSE	FALSE	FALSE	PIKwgR	98143706	0.0659559	outcome	TRUE	0.323039	inferred	textfile	98143706	2.15725e-15	0.00897138	exposure	TRUE	reported	slyavQ	textfile	2	1	TRUE	NA
104	rs7754251	C	G	C	G	0.0814232	-0.0440018	NA	NA	FALSE	TRUE	TRUE	PIKwgR	90279406	0.0572971	outcome	TRUE	0.442512	inferred	textfile	90279406	2.60315e-25	0.00783265	exposure	TRUE	reported	slyavQ	textfile	2	1	FALSE	NA
105	rs78783493	T	C	T	C	-0.054713	-0.0807961	NA	NA	FALSE	FALSE	FALSE	PIKwgR	97003208	0.0675963	outcome	TRUE	0.23198	inferred	textfile	97003208	6.00136e-09	0.00940616	exposure	TRUE	reported	slyavQ	textfile	2	1	TRUE	NA
106	rs78953577	T	G	T	G	-0.0613847	-0.0213156	NA	NA	FALSE	FALSE	FALSE	PIKwgR	32572321	0.0659233	outcome	TRUE	0.746438	inferred	textfile	32572321	1.66686e-11	0.00911757	exposure	TRUE	reported	slyavQ	textfile	2	1	TRUE	NA
107	rs79051898	T	C	T	C	-0.067706	0.043513	NA	NA	FALSE	FALSE	FALSE	PIKwgR	6003414	0.0870779	outcome	TRUE	0.617285	inferred	textfile	6003414	2.58113e-08	0.0121605	exposure	TRUE	reported	slyavQ	textfile	2	1	TRUE	NA
108	rs79490353	C	T	C	T	0.200239	0.242427	NA	NA	FALSE	FALSE	FALSE	PIKwgR	28048911	0.233643	outcome	TRUE	0.299458	inferred	textfile	28048911	5.68329e-11	0.0305624	exposure	TRUE	reported	slyavQ	textfile	2	1	TRUE	NA
109	rs794999	G	A	G	A	-0.0679624	-0.0278837	NA	NA	FALSE	FALSE	FALSE	PIKwgR	12187515	0.0682059	outcome	TRUE	0.682674	inferred	textfile	12187515	2.1252e-13	0.00925834	exposure	TRUE	reported	slyavQ	textfile	2	1	TRUE	NA
110	rs8006310	G	A	G	A	-0.0542998	0.0386439	NA	NA	FALSE	FALSE	FALSE	PIKwgR	104752139	0.0570695	outcome	TRUE	0.498319	inferred	textfile	104752139	4.12003e-12	0.00783208	exposure	TRUE	reported	slyavQ	textfile	2	1	TRUE	NA
111	rs8193	T	C	T	C	0.058247	0.0224374	NA	NA	FALSE	FALSE	FALSE	PIKwgR	35229771	0.0598115	outcome	TRUE	0.70756	inferred	textfile	35229771	1.10255e-12	0.00818416	exposure	TRUE	reported	slyavQ	textfile	2	1	TRUE	NA
112	rs914960	A	T	A	T	-0.0629918	-0.0841078	NA	NA	FALSE	TRUE	TRUE	PIKwgR	64829020	0.0804365	outcome	TRUE	0.295726	inferred	textfile	64829020	1.28304e-08	0.0110739	exposure	TRUE	reported	slyavQ	textfile	2	1	FALSE	NA
113	rs9271365	G	T	G	T	0.229767	-0.0300475	NA	NA	FALSE	FALSE	FALSE	PIKwgR	32619017	0.0592145	outcome	TRUE	0.61185	inferred	textfile	32619017	6.09537e-180	0.00803286	exposure	TRUE	reported	slyavQ	textfile	2	1	TRUE	NA
114	rs9292	G	A	G	A	-0.124311	-0.150396	NA	NA	FALSE	FALSE	FALSE	PIKwgR	10506936	0.162582	outcome	TRUE	0.354941	inferred	textfile	10506936	1.43361e-08	0.0219269	exposure	TRUE	reported	slyavQ	textfile	2	1	TRUE	NA
115	rs9378805	C	A	C	A	0.0454094	-0.0356503	NA	NA	FALSE	FALSE	FALSE	PIKwgR	417727	0.0573021	outcome	TRUE	0.533846	inferred	textfile	417727	6.90621e-09	0.00783841	exposure	TRUE	reported	slyavQ	textfile	2	1	TRUE	NA
116	rs938726	C	A	C	A	-0.0676073	0.0471351	NA	NA	FALSE	FALSE	FALSE	PIKwgR	140600965	0.0643803	outcome	TRUE	0.464086	inferred	textfile	140600965	1.24079e-14	0.00876677	exposure	TRUE	reported	slyavQ	textfile	2	1	TRUE	NA
117	rs9497965	T	C	T	C	0.0655856	-0.0927339	NA	NA	FALSE	FALSE	FALSE	PIKwgR	148200156	0.0606949	outcome	TRUE	0.126545	inferred	textfile	148200156	2.29034e-15	0.0082763	exposure	TRUE	reported	slyavQ	textfile	2	1	TRUE	NA
118	rs9981704	T	C	T	C	0.0561317	0.0252426	NA	NA	FALSE	FALSE	FALSE	PIKwgR	42411846	0.0748432	outcome	TRUE	0.735911	inferred	textfile	42411846	3.12802e-08	0.0101429	exposure	TRUE	reported	slyavQ	textfile	2	1	TRUE	NA
